# Supplementary material for: Consistency of Mycobacterium tuberculosis Complex Spoligotyping between the Membrane-Based Method and In Silico Approach
Source: Microbiol Spectr. 2022 Apr 25;10(3):e00223-22. doi: 10.1128/spectrum.00223-22 (PMC9241810; doi:10.1128/spectrum.00223-22)
Supplement: SUPPLEMENTAL FILE 1 — Supplemental material. Download spectrum.00223-22-s001.xlsx, XLSX file, 0.02 MB [file spectrum.00223-22-s001.xlsx]

## Sheet: Membrane vs WGS
Binary spoligotyping membrane-based method	Binary spoligotyping WGS-based method
1111111111111111111111111111111100001111011	1111111111111111111111111111111100001111011	Concordant
1111111111111111111111000111111100001111111	1111111111111111111111000111111100001111111	Concordant
0000000000000000000000000000000000000011111	0000000000000000000000000000000000000111111	Discordant
1111111111110111111111111111111100001111111	1111111111110111111111111111111100001111111	Concordant
1110000110111110111000000000000000011111111	1110000110111110111000000000000000011111111	Concordant
1111111111111111111100001111111100001111111	1111111111111111111100001111111100001111111	Concordant
1111111111111111111111111000000100001111111	1111111111111111111111111000000100001111111	Concordant
1110000111111111111111000000000000110011111	1110000111111111111111000000000000110011111	Concordant
1111111111111111111111111111110100001111111	1111111111111111111111111111111100001111111	Discordant
1111111111111111111111111111110100001111111	1111111111111111111111111111111100001111111	Discordant
1111111111111111111111111111111100001110111	1111111111111111111111111111111100001110111	Concordant
1111111111111111111111111000000000000110111	1111111111111111111111111000000000000110111	Concordant
1111111001111111111111111111000100001111111	1111111001111111111111111111000100001111111	Concordant
1111110001111111111110001111111111111101111	1111110001111111111110001111111111111101111	Concordant
1111111111111111111100001111111100001111111	1111111111111111111100001111111100001111111	Concordant
1111001111111111111111111111000010111111111	1111001111111111111111111111000010111111111	Concordant
0000000000000000000000000000000000111111111	0000000000000000000000000000000000111111111	Concordant
1110000111111111111111000000000000111111111	1110000111111111111111000000000000111111111	Concordant
1111111111111011111100001111111100001111111	1111111111111111111100001111111100001111111	Discordant
1101111101111110111101111111111111111100000	1101111101111110111101111111111111111100000	Concordant
1111111111111111111111000111111100001111111	1111111111111111111111000111111100001111111	Concordant
1111111111110000011111111111111100001111111	1111111111110000011111111111111100001111111	Concordant
1110000110111111111000000000000000011111111	1110000110111111111000000000000000011111111	Concordant
1111111111111111111111111111111100001111111	1111111111111111111111111111111100001111111	Concordant
1111111111111111111111111111110100001111111	1111111111111111111111111111111100001111111	Discordant
1111111111100000111000001011111100001001111	1111111111100000111000001011111100001001111	Concordant
1110000111111111111111000000000000111111111	1110000111111111111111000000000000111111111	Concordant
1111111111111111111111111110111100001110111	1111111111111111111111111110111100001110111	Concordant
1111111000010011111111111111110100001111111	1111111000010111111111111111111100001111111	Discordant
0000000000000000000000001000000100001111111	0000000000000000000000001000000100001111111	Concordant
0000000000000000000000000000000000000000000	0000000000000000000000000000000000000000000	Concordant
1111110000000000000000000111111100001111111	1111110000000000000000000111111100001111111	Concordant
1111111111111111111111000111111100001111111	1111111111111111111111000111111100001111111	Concordant
1111111111111111111111111111111100001111111	1111111111111111111111111111111100001111111	Concordant
1101111101111110111111111111111111111100000	1101111101111110111111111111111111111100000	Concordant
1111001111110111111111111111111100001110111	1111001111110111111111111111111100001110111	Concordant
1100011001111110101111111111110111111100000	1100011001111110101111111111110111111100000	Concordant
1111111111100000111000001011111100001001111	1111111111100000111000001011111100001001111	Concordant
1111011110000000000000001000000100001111111	1111011111000000000000001000000100001111111	Discordant
1111111111111111111100001111111100001110111	1111111111111111111100001111111100001110111	Concordant
0000000000000000000000001111110100001111111	0000000000000000000000001111111100001111111	Discordant
0001111111111111111111111111111100001111111	0001111111111111111111111111111100001111111	Concordant
1111111111111111111111111000000100001111111	1111111111111111111111111000000100001111111	Concordant
1111111111111111111111111000000100001111111	1111111111111111111111111000000100001111111	Concordant
1111111111111111111111111111111100001111111	1111111111111111111111111111111100001111111	Concordant
1111111111111111111111000111111100001111111	1111111111111111111111000111111100001111111	Concordant
0000000000000000000000000000000000111111111	0000000000000000000000000000000000111111111	Concordant
1110000111111111111111000000000000110011111	1110000111111111111111000000000000110011111	Concordant
1111111111110111111100001111111100001011111	1111111111110111111100001111111100001011111	Concordant
0000000000000000000000001111111100001111111	0000000000000000000000001111111100001111111	Concordant
1111111111111111111100001111111100001111101	1111111111111111111100001111111100001111101	Concordant
1111111100011111111100001111111100001111111	1111111100011111111100001111111100001111111	Concordant
1111111111111111111111110000000000000000000	1111111111111111111111110000000000000000000	Concordant
1111111111111111111100001111111100001111101	1111111111111111111100001111111100001111101	Concordant
1111111111111111111111000111111100001111111	1111111111111111111111000111111100001111111	Concordant
0000000000000000000000000000000000111111111	0000000000000000000000000000000000111111111	Concordant
1111111111111111111100001111111100001111111	1111111111111111111100001111111100001111111	Concordant
1000011111111111111100001111111100001111111	1000011111111111111100001111111100001111111	Concordant
1111111111110111111111111111111100001110111	1111111111110111111111111111111100001110111	Concordant
1111111111111111111100001111111100001111111	1111111111111111111100001111111100001111111	Concordant
1111111111111111101111111111111100001100001	1111111111111111101111111111111100001100001	Concordant
1111111111111111111111111111110100001111111	1111111111111111111111111111111100001111111	Discordant
1111110000000000001111110000001100001111111	1111110000000000001111110000001100001111111	Concordant
1111111100011111111100001111111100001111111	1111111100011111111100001111111100001111111	Concordant
1101111111111111111100001111111100001111111	1101111111111111111100001111111100001111111	Concordant
1111111111111111111111111000000100001111111	1111111111111111111111111000000100001111111	Concordant
1111111111111111111100001111111100001111101	1111111111111111111100001111111100001111101	Concordant
1111111111111111111100001111111100001111111	1111111111111111111100001111111100001111111	Concordant
1110000110111111111000000000000000011111111	1110000110111111111000000000000000011111111	Concordant
0000000000000000000000000000000000111111111	0000000000000000000000000000000000111111111	Concordant
0000000000000000000000000000000000111111111	0000000000000000000000000000000000111111111	Concordant
1111111111111111111111110000000000001111111	1111111111111111111111110000000000001111111	Concordant
1000000000000000001100001111111100001110111	1000000000000000001100001111111100001110111	Concordant
1111111111111111111111111000000000000110111	1111111111111111111111111000000000000110111	Concordant
0000000000000000000000001111111100001111111	0000000000000000000000001111111100001111111	Concordant
1110000110111111111000000000000000011111111	1110000110111111111000000000000000011111111	Concordant
1111111111111111111111111111111100001111111	1111111111111111111111111111111100001111111	Concordant
1111100011111111111111111111111100001111111	1111100011111111111111111111111100001111111	Concordant
1000000000000000001100001111111100001110111	1000000000000000001100001111111100001110111	Concordant
1000000000000000001100001111111100001110111	1000000000000000001100001111111100001110111	Concordant
1111111111111111111111111111000010111110111	1111111111111111111111111111000010111110111	Concordant
1110000110111111111000000000000000011111111	1110000110111111111000000000000000011111111	Concordant
1111110001111111111111111111111101111101111	1111110001111111111111111111111101111101111	Concordant
1111111111111111111111111111110100001110111	1111111111111111111111111111111100001110111	Discordant
0000000000000000000000000000000000111111111	0000000000000000000000000000000000111111111	Concordant
1111111111111111111100001111111100001111111	1111111111111111111100001111111100001111111	Concordant
1111111111111111111111110000000000001111111	1111111111111111111111110000000000001111111	Concordant
1000011111111111111100001111111100001111111	1000011111111111111100001111111100001111111	Concordant
0000000000000000000000000000000000111111111	0000000000000000000000000000000000111111111	Concordant
1111111111111111111111111111000010111110111	1111111111111111111111111111000010111110111	Concordant
1111111111111111111111111111110100001111111	1111111111111111111111111111111100001111111	Discordant
1111111111111111111111111111111100001111111	1111111111111111111111111111111100001111111	Concordant
1111111111111111111111111000000000000110111	1111111111111111111111111000000000000110111	Concordant
1111111100111111111111111111111100001111111	1111111100111111111111111111111100001111111	Concordant
1111111111111111111011011111111100001111111	1111111111111111111011011111111100001111111	Concordant
1111111111111111111100001111110100001111111	1111111111111111111100001111111100001111111	Discordant
1111111111111111111111111111111100001111111	1111111111111111111111111111111100001111111	Concordant
1101111111111111111100001111111100001111111	1101111111111111111100001111111100001111111	Concordant
1111111111110111111100001111110000000000111	1111111111110111111100001111110000000000111	Concordant
1111111111111111111001010000000000110111111	1111111111111111111001010000000000110111111	Concordant
1111111111111111111111000111111100001111111	1111111111111111111111000111111100001111111	Concordant
1101111111111111111100001111111100001111111	1101111111111111111100001111111100001111111	Concordant
1111111111111111101111110000000000000000000	1111111111111111101111110000000000000000000	Concordant
1111110001100111111111111111111101111101111	1111110001100111111111111111111101111101111	Concordant
1111111111111111111111111111110100001111111	1111111111111111111111111111111100001111111	Discordant
1111111111111111011100001111111100001111111	1111111111111111011100001111111100001111111	Concordant
0000000000000000000000000000000000111111111	0000000000000000000000000000000000111111111	Concordant
1101111111111111111111111111000010111111111	1101111111111111111111111111000010111111111	Concordant
1111111111111111111111111111111100001111111	1111111111111111111111111111111100001111111	Concordant
1101111111111111111111111111000010111111111	1101111111111111111111111111000010111111111	Concordant
0000000000000000000000000000000000111111111	0000000000000000000000000000000000111111111	Concordant
1111111111111111111000000111110100001111111	1111111111111111111000000111111100001111111	Discordant
1101111111111111111100001111111100001111111	1101111111111111111100001111111100001111111	Concordant
1111111111111111011100001111111100001111111	1111111111111111011100001111111100001111111	Concordant
0000000000000000000000000000000000111111111	0000000000000000000000000000000000111111111	Concordant
1111111111111111111111110000000000000000000	1111111111111111111111110000000000000000000	Concordant
1111110001111111111111111111111111111101111	1111110001111111111111111111111111111101111	Concordant
1110000111111111111111000000000000010000111	1110000111111111111111000000000000010000111	Concordant
1111111100011111111100001111111100001111111	1111111100011111111100001111111100001111111	Concordant
1111111100011111111100001111111100001111111	1111111100011111111100001111111100001111111	Concordant
0000000000000000000000000000000000111111111	0000000000000000000000000000000000111111111	Concordant
1111111111111111111111111111110100001111111	1111111111111111111111111111111100001111111	Discordant
0000000000000000000000000000000000111111111	0000000000000000000000000000000000111111111	Concordant
1111111111111111111111111111111100001111111	1111111111111111111111111111111100001111111	Concordant
1111111111111111111111111000000100001111111	1111111111111111111111111000000100001111111	Concordant
1111111111111111111111111000000100001111111	1111111111111111111111111000000100001111111	Concordant
0000000000000000000000000000000000111111111	0000000000000000000000000000000000111111111	Concordant
1011111111111111111111111111000100001111100	1011111111111111111111111111000100001111110	Discordant
1111111111111111111100001111011100001100000	1111111111111111111100001111011100001100000	Concordant
1110000110111111111000000000000000011111111	1110000110111111111000000000000000011111111	Concordant
1111111111111111111111111111110100001111111	1111111111111111111111111111110100001111111	Concordant
1111111111111111111111111111111100001110111	1111111111111111111111111111111100001110111	Concordant
1111111111111111111111111111110100001111111	1111111111111111111111111111111100001111111	Discordant
0000000000000000000000000000000000111111111	0000000000000000000000000000000000111111111	Concordant
1011111111111111111111111111000100001111100	1011111111111111111111111111000100001111110	Discordant
1111111111100011111111111111111100001111111	1111111111100011111111111111111100001111111	Concordant
1111111111111111111000000000000100001111111	1111111111111111111000000000000100001111111	Concordant
0000000000000000000000000000000000111111111	0000000000000000000000000000000000111111111	Concordant
1111111111111111111111111111110100001111111	1111111111111111111111111111111100001111111	Discordant
0000000000000000000000000000000000111111111	0000000000000000000000000000000000111111111	Concordant
1111111111111000001100001111111100001111111	1111111111111000001100001111111100001111111	Concordant
1101111101111110111111111111111111111100000	1101111101111110111111111111111111111100000	Concordant
1111111111111111111111111000000100001111111	1111111111111111111111111000000100001111111	Concordant
1111111111111111111100001111111100001111111	1111111111111111111100001111111100001111111	Concordant
1111111111111111111111111111111100001111111	1111111111111111111111111111111100001111111	Concordant
1111111100010111111100001111111100001110111	1111111100010111111100001111111100001110111	Concordant
1111111111111111111100001111111100001111111	1111111111111111111100001111111100001111111	Concordant
1111111100010111111100001111111100001110111	1111111100010111111100001111111100001110111	Concordant
1111111111111111111111111111000010111110111	1111111111111111111111111111000010111110111	Concordant
1111111111111111111111111000000100001011111	1111111111111111111111111000000100001011111	Concordant
1101111101111110111111111111111111111100000	1101111101111110111111111111111111111100000	Concordant
1101111101111110111111111111111111111100000	1101111101111110111111111111111111111100000	Concordant
1111111111111111111100001111111100001111111	1111111111111111111100001111111100001111111	Concordant
1111111110111011111111111111111100001000111	1111111111111111111111111111111100001000111	Discordant
1111110001111111111111111111111111111101111	1111110001111111111111111111111111111101111	Concordant
1111111111111111111111111111110100001111111	1111111111111111111111111111111100001111111	Discordant
1111110000000000001111111111111100001110111	1111110000000000001111111111111100001110111	Concordant
1111110000000000001111111111111100001110111	1111110000000000001111111111111100001110111	Concordant
1111111111111111111111111111111100001000111	1111111111111111111111111111111100001000111	Concordant
1111111111111111111100001111111100001111111	1111111111111111111100001111111100001111111	Concordant
1111111111111111111100001111100000000111111	1111111111111111111100001111100000000111111	Concordant
1111111111111111111100001111111100001111111	1111111111111111111100001111111100001111111	Concordant
1111111111111111111100001111111100001111111	1111111111111111111100001111111100001111111	Concordant
1111111100111111111111111111111100001111111	1111111100111111111111111111111100001111111	Concordant
1001111111111111111111111111110100001111111	1001111111111111111111111111111100001111111	Discordant
1001111111111111111111111111110100001111111	1001111111111111111111111111111100001111111	Discordant
1111100011111111111111111111111100001111111	1111100011111111111111111111111100001111111	Concordant
1110000111111111111111000000000000110011111	1110000111111111111111000000000000110011111	Concordant
1111111111111111111111111111111100001111111	1111111111111111111111111111111100001111111	Concordant
1111111111111111111111111000000100001111111	1111111111111111111111111000000100001111111	Concordant
1111111100111111111111111111111100001111111	1111111100111111111111111111111100001111111	Concordant
1000000000000000001100001111111100001110111	1000000000000000001100001111111100001110111	Concordant
0000000000000000000000001000000100001111111	0000000000000000000000001000000100001111111	Concordant
1111111111111111111111111000000100001111111	1111111111111111111111111000000100001111111	Concordant
0000000000000000000000000000000000111111111	0000000000000000000000000000000000111111111	Concordant
1111110111110111111111111111111100001111111	1111110111110111111111111111111100001111111	Concordant
1111111111111111101111111111111100001111111	1111111111111111101111111111111100001111111	Concordant
1111111111111111111110000000000000110111111	1111111111111111111110000000000000110111111	Concordant
1111110111110111111111111111111100001111111	1111110111110111111111111111111100001111111	Concordant
1111111111111111111111110000000000000000000	1111111111111111101111110000000000000000000	Discordant
1111111111111111111100001111111100001111111	1111111111111111111100001111111100001111111	Concordant
1110000000001111101111111111111100001111111	1110000000001111101111111111111100001111111	Concordant
1111110001111111111111111111111111111101111	1111110001111111111111111111111111111101111	Concordant
0000000000000000000000000000000000111111111	0000000000000000000000000000000000111111111	Concordant
1110000100111111111000000000000000010000000	1110000100111111111000000000000000010000000	Concordant
1111111000000111111100000001111100001110000	1111111000000111111100000001111100001110000	Concordant
1111111111111111111100000011011100001111111	1111111111111111111100000111011100001111111	Discordant
1111001111110111111111111111111100001110111	1111001111110111111111111111111100001110111	Concordant
1111111111111111111100000011011100001111111	1111111111111111111100000111011100001111111	Discordant
0000000000000000000000000000000000111111111	0000000000000000000000000000000000111111111	Concordant
0000000000000000000000000000000000111111111	0000000000000000000000000000000000111111111	Concordant
0111111111111101111111111111111100001100111	0111111111111111111111111111111100001110111	Discordant
0000000000000000000000000000000000111111111	0000000000000000000000000000000000111111111	Concordant
1111111111111111101111111111111100001100001	1111111111111111101111111111111100001100001	Concordant
1111111100011101111100001111111100001111111	1111111100011111111100001111111100001111111	Discordant
1111111111111111111111111111110100001111111	1111111111111111111111111111111100001111111	Discordant
1111111111111111111100001111111100000111111	1111111111111111111100001111111100000111111	Concordant
1111111111111111111111011111111100001111111	1111111111111111111111011111111100001111111	Concordant
1111111111111111111111000111111100001111111	1111111111111111111111000111111100001111111	Concordant
1110000111111111111111000000000000110011111	1110000111111111111111000000000000110011111	Concordant
1101111111111111111111111000000100001111111	1101111111111111111111111000000100001111111	Concordant
1111111111111111111111111000000000000110111	1111111111111111111111111000000000000110111	Concordant
1111111111110000111000000000000000000111100	1111111111110000111000000000000000000111100	Concordant
0000000000000000000000000000000000111111111	0000000000000000000000000000000000111111111	Concordant
1111111111111111111111111000000000000110111	1111111111111111111111111000000000000110111	Concordant
1111111111111111111111111000000000000110111	1111111111111111111111111000000000000110111	Concordant
1101111101111110111101111111111101111100000	1101111101111110111101111111111101111100000	Concordant
1111111111111111011100001111111100001111111	1111111111111111011100001111111100001111111	Concordant
1011111111111111111100001111111100001111111	1011111111111111111100001111111100001111111	Concordant
1111111111111111111100000000000000000011111	1111111111111111111100000000000000000011111	Concordant
0000000000000000000000000011011100001110111	0000000000000000000000000111011100001110111	Discordant
1111110001111111111110001111111111111101111	1111110001111111111110001111111111111101111	Concordant
1111011111111111111111111111110100001111111	1111011111111111111111111111111100001111111	Discordant
1111111111111000001110001111111100001111111	1111111111111000001100001111111100001111111	Discordant
1111110001111111111110111111111101111101111	1111110001111111111110111111111101111101111	Concordant
1101111111111111111111111111000010000011111	1101111111111111111111111111000010000011111	Concordant
1101111101111110111111111111111111111100000	1101111101111110111111111111111111111100000	Concordant
1111111111111111111111111111111100001111111	1111111111111111111111111111111100001111111	Concordant
0000000000000000000000000000000000111111111	0000000000000000000000000000000000111111111	Concordant
0001111111111111111111111111110100001110111	0001111111111111111111111111111100001110111	Discordant
0000000000000000000000000000000000111111111	0000000000000000000000000000000000111111111	Concordant
1111111111111111111100001111011100001111111	1111111111111111111100001111011100001111111	Concordant
1111111000011111111111111111000010111111111	1111111000011111111111111111000010111111111	Concordant
1111111111111111111100001111111100001111111	1111111111111111111100001111111100001111111	Concordant
1111111111111111111100001111011100001111111	1111111111111111111100001111011100001111111	Concordant
1111111111110111111111111111111100001110111	1111111111110111111111111111111100001110111	Concordant
1111111111111111111111111000000100001111111	1111111111111111111111111000000100001111111	Concordant
1101111101111110111101111111111111111100000	1101111101111110111101111111111111111100000	Concordant
1111111111111111111111101111110100001111111	1111111111111111111111101111111100001111111	Discordant
1110000110111111111000000000000000011111111	1110000110111111111000000000000000011111111	Concordant
1111111111111111110111001111000010111111111	1111111111111111110111001111000010111111111	Concordant
1111111111111111110111001111000010111111111	1111111111111111110111001111000010111111111	Concordant
1111111111110111111111111111111100001111111	1111111111110111111111111111111100001111111	Concordant
1101111111111111111100001111111100001111111	1101111111111111111100001111111100001111111	Concordant
0000000000000000000000001000000100001111111	0000000000000000000000001000000100001111111	Concordant
1111111111111111111100001111011100001111111	1111111111111111111100001111011100001111111	Concordant
1111111111111111111111000111111100001111111	1111111111111111111111000111111100001111111	Concordant
1110000111111111111111000000000000110011111	1110000111111111111111000000000000110011111	Concordant
1111111111111111111111111111110100001111111	1111111111111111111111111111111100001111111	Discordant
1111111110000000000000000000000000000111111	1111111110000000000000000000000000000111111	Concordant
1111111111111111111100001111111100001111111	1111111111111111111100001111111100001111111	Concordant
1111111111111111111111111111111100001111111	1111111111111111111111111111111100001111111	Concordant
1110000111111111111111000000000000110011111	1110000111111111111111000000000000110011111	Concordant
1000000111111111111111111111111100001111111	1000000111111111111111111111111100001111111	Concordant
0000000000000000000000000000000000111111111	0000000000000000000000000000000000111111111	Concordant
1110000111111111111111000000000000110011111	1110000111111111111111000000000000110011111	Concordant
1111111111111111111111111111000100001111111	1111111111111111111111111111001100001111111	Discordant
1110000110111111111000000000000000011111111	1110000110111111111000000000000000011111111	Concordant
0011111111110111111111111111111100001111111	0011111111110111111111111111111100001111111	Concordant
1111110111110111111111111111111100001111111	1111110111110111111111111111111100001111111	Concordant
1111111110011111111111000111111100001111111	1111111111111111111111000111111100001111111	Discordant
1111111110011111111111000111111100001111111	1111111111111111111111000111111100001111111	Discordant
1110000111111111111111000000000000110011111	1110000111111111111111000000000000110011111	Concordant
1111111111111111111111111111111100001011111	1111111111111111111111111111111100001011111	Concordant
0000000000000000000000000000000000111111111	0000000000000000000000000000000000111111111	Concordant
1111111111111111111111111111111100001111101	1111111111111111111111111111111100001111101	Concordant
1111111111111000111111111111111100001111111	1111111111111000111111111111111100001111111	Concordant
1111111111111111111111111111111100001111111	1111111111111111111111111111111100001111111	Concordant
0000000000000000000000001111111100001111111	0000000000000000000000001111111100001111111	Concordant
0000000000000000000000000000000000111111111	0000000000000000000000000000000000111111111	Concordant
1111111100011111111100001111111100001111111	1111111100011111111100001111111100001111111	Concordant
1111110000000000000000000111111100001111111	1111110000000000000000000111111100001111111	Concordant
1101111101111110111101111111111111110100000	1101111101111110111101111111111111110100000	Concordant
1111111111111111111111111000000100001111111	1111111111111111111111111000000100001111111	Concordant
1101111101111110111101111111111111110100000	1101111101111110111101111111111111110100000	Concordant
1111111111111111111111111111111100001011111	1111111111111111111111111111111100001011111	Concordant
1111110000000000000000000111111100001111111	1111110000000000000000000111111100001111111	Concordant
1111111111111111111011111111110100001111111	1111111111111111111111111111111100001111111	Discordant
1100011001111110101111111111110111111100000	1100011001111110101111111111110111111100000	Concordant
1111111111111111111111111000000100001111111	1111111111111111111111111000000100001111111	Concordant
1111110001111111111110001111111111111100111	1111110001111111111110001111111111111100111	Concordant
1101111101111110111101111111111111111100000	1101111101111110111101111111111111111100000	Concordant
1111111111111111111111111000000100001111111	1111111111111111111111111000000100001111111	Concordant
1111111111111111111111111111110100001111111	1111111111111111111111111111111100001111111	Discordant
1110000111111111111111000000000000110011111	1110000111111111111111000000000000110011111	Concordant
0000000000000000000000000000000000111111111	0000000000000000000000000000000000111111111	Concordant
1111111111111111111100001111111100001111111	1111111111111111111100001111111100001111111	Concordant
1110000111111111111111000000000000100110111	1110000111111111111111000000000000100110111	Concordant
0000000000000000000000001111111100001110111	0000000000000000000000001111111100001110111	Concordant
1110000111111111111111000000000000110011111	1110000111111111111111000000000000110011111	Concordant
1111111111111111111111111110000000000111111	1111111111111111111111111110000000000111111	Concordant
1111111111111111111111011111110100001111111	1111111111111111111111011111111100001111111	Discordant
1111111111111111111111111111111100001111111	1111111111111111111111111111111100001111111	Concordant
0111111111111111111111111111111100001111111	0111111111111111111111111111111100001111111	Concordant
1111111111111111111100001111011100001111111	1111111111111111111100001111011100001111111	Concordant
1111111111111111111111111111110100001111111	1111111111111111111111111111111100001111111	Discordant
1111111100111111111111111111111100001111111	1111111100111111111111111111111100001111111	Concordant
1101110001111111111111111111001111111101111	1101110001111111111111111111001111111101111	Concordant
1111111111111111111111111000000100001110111	1111111111111111111111111000000100001110111	Concordant
0000000000000000000000001111111100001111111	0000000000000000000000001111111100001111111	Concordant
1101111101111110111101111111111111111100000	1101111101111110111101111111111111111100000	Concordant
1111111111111111101111111111111100001100001	1111111111111111101111111111111100001100001	Concordant
1111111111111111101111111111111100001100001	1111111111111111101111111111111100001100001	Concordant
1111111111111111111111000111111100001111111	1111111111111111111111000111111100001111111	Concordant
1111111111111111111111000111111100001111111	1111111111111111111111000111111100001111111	Concordant
1111111111111111111111111000000000000110111	1111111111111111111111111000000000000110111	Concordant
1111111100111111111111111111111100001111111	1111111100111111111111111111111100001111111	Concordant
1111111111111111111111111111110100001111111	1111111111111111111111111111111100001111111	Discordant
1111111001111111111111111111000100001111111	1111111001111111111111111111000100001111111	Concordant
1110000000111111111111000000000000111111111	1110000000111111111111000000000000111111111	Concordant
1111110001111111111111111111111111111101111	1111110001111111111111111111111111111101111	Concordant
1101111101111110111101111111111111111100000	1101111101111110111101111111111111111100000	Concordant
1111111111111111111100001111111100001111111	1111111111111111111100001111111100001111111	Concordant
1000000000000111111111111111000010111111111	1000000000000111111111111111000010111111111	Concordant
1111110000000000000000000111111100001111111	1111110000000000000000000111111100001111111	Concordant
1111110000000000000000000111111100001111111	1111110000000000000000000111111100001111111	Concordant
1111111111111111111111111111111100001111111	1111111111111111111111111111111100001111111	Concordant
1111111000011111111001111000000100001111111	1111111000011111111001111000000100001111111	Concordant
0000000000000000000000000000000000111111111	0000000000000000000000000000000000111111111	Concordant
1111111111111111111111111111110100001100111	1111111111111111111111111111111100001100111	Discordant
1111110001111111111111111111111111111101111	1111110001111111111111111111111111111101111	Concordant
1111111111111011111111111111000100001111111	1111111111111011111111111111000100001111111	Concordant
0011110000000000111100001111111100001111111	0011110000000000111100001111111100001111111	Concordant
1111111111111111111100001111111100001111111	1111111111111111111100001111111100001111111	Concordant
0011110000000000111100001111111100001111111	0011110000000000111100001111111100001111111	Concordant
1111111111111111111111000111111100001111111	1111111111111111111111000111111100001111111	Concordant
1101111101111110111101111111111111111100000	1101111101111110111101111111111111111100000	Concordant
1101111111111111111100001111111100001111111	1101111111111111111100001111111100001111111	Concordant
1101111111111111111100001111111100001111111	1101111111111111111100001111111100001111111	Concordant
1111111111111111111111111000000100001111111	1111111111111111111111111000000100001111111	Concordant
1111111111111111111111000111111100001111111	1111111111111111111111000111111100001111111	Concordant
1111111111111111111100001111111100001111111	1111111111111111111100001111111100001111111	Concordant
1111100000000000011000000000000000000011111	1111100000000000011000000000000000000011111	Concordant
1111111111111111111111111111111100001111111	1111111111111111111111111111111100001111111	Concordant
1111111100010111111100001111111100001111111	1111111100010111111100001111111100001111111	Concordant
0000000000000000000000000000000000111111100	0000000000000000000000000000000000111111100	Concordant
0111111111111111111111111111111100001111111	0111111111111111111111111111111100001111111	Concordant
1111111111111111111111111111111100001111111	1111111111111111111111111111111100001111111	Concordant
1111111111111111111111000111111100001111111	1111111111111111111111000111111100001111111	Concordant
0000000000000000000000000000000000111111100	0000000000000000000000000000000000111111100	Concordant
1111111111111011111111111111111100001111111	1111111111111111111111111111111100001111111	Discordant
0000000000000000000000000000000000111111111	0000000000000000000000000000000000111111111	Concordant
1111111111110111111111111111111100001111111	1111111111110111111111111111111100001111111	Concordant
0000000000000000000000000000000000111111111	0000000000000000000000000000000000111111111	Concordant
0000000000000000000000000000000000000000000	0000000000000000000000000000000000000000000	Concordant
1111111111111111111111111111111100001111111	1111111111111111111111111111111100001111111	Concordant
1111111111111111111111111111110100001111111	1111111111111111111111111111111100001111111	Discordant
1111111111111111111110000000000000110111111	1111111111111111111110000000000000110111111	Concordant
1111111111111111110111111111111100001111111	1111111111111111110111111111111100001111111	Concordant
1111111111111111111111111111110100001111111	1111111111111111111111111111111100001111111	Discordant
1111111111111111111111111111110100001111111	1111111111111111111111111111111100001111111	Discordant
1111111111111111111111111111110100001111111	1111111111111111111111111111111100001111111	Discordant
1001111111111111111111111111000010110001111	1001111111111111111111111111000010110001111	Concordant
1111111001111111111111111111111100001111111	1111111001111111111111111111111100001111111	Concordant
1111111111111111111111111111111100001111111	1111111111111111111111111111111100001111111	Concordant
1111111111111111111111111111111100001111111	1111111111111111111111111111111100001111111	Concordant
1111111111111111111111111111111100001111111	1111111111111111111111111111111100001111111	Concordant
1111111111111111111111111111111100001111111	1111111111111111111111111111111100001111111	Concordant
1111111111111111111111111111111100001111111	1111111111111111111111111111111100001111111	Concordant
1111110111110111111111111111111100001111111	1111110111110111111111111111111100001111111	Concordant
1001111100111111111111111111111100001111111	1001111100111111111111111111111100001111111	Concordant
0000111111100111111111111111111100001111111	0000111111100111111111111111111100001111111	Concordant
0000000000000000000000000000000000111111111	0000000000000000000000000000000000111111111	Concordant
1111111111110000111000000000000000000111100	1111111111110000111000000000000000000111100	Concordant
1111111111000011111110001000000000000000000	1111111111000011111110001000000000000000000	Concordant
1101111101111110111111111111111110111100000	1101111101111110111111111111111110111100000	Concordant
1001111111111111110101111111000010111111111	1001111111111111110101111111000010111111111	Concordant
1111111111111100011100001111111100001110111	1111111111111100011100001111111100001110111	Concordant
0000000000000000000000000000000000111111111	0000000000000000000000000000000000111111111	Concordant
1111111111111111111111100000000100001111111	1111111111111111111111100000000100001111111	Concordant
1111111111111111111111111111110100001111111	1111111111111111111111111111111100001111111	Discordant
1111111111111111111111111111110100001111111	1111111111111111111111111111111100001111111	Discordant
0000000000000000000000000000000000111111111	0000000000000000000000000000000000111111111	Concordant
1111111100011111111100001111111100001111111	1111111100011111111100001111111100001111111	Concordant
1111111111111111111111111000000100001111111	1111111111111111111111111000001100001111111	Discordant
1111111111111111111111101111111100001111111	1111111111111111111111101111111100001111111	Concordant
1111111111111111111111111000000100001110111	1111111111111111111111111000000100001110111	Concordant
1111111111111111111111100000000100001111111	1111111111111111111111100000000100001111111	Concordant
1111111111111111111100001111111100001110111	1111111111111111111100001111111100001110111	Concordant
1111111111111111111000001001111100001111111	1111111111111111111000001001111100001111111	Concordant
1111111111111111111100000000000100001111111	1111111111111111111100000000000100001111111	Concordant
0000000000000000000000000000000000111111111	0000000000000000000000000000000000111111111	Concordant
1100011101111100111111011111011111111100000	1100011101111110111111011111011111111100000	Discordant
1111111111111111111100001111111100001101111	1111111111111111111100001111111100001101111	Concordant
1101101101111100111101111111111111111100000	1101101101111110111101111111111111111100000	Discordant
1110000111111111111111000000000000111111111	1110000111111111111111000000000000111111111	Concordant
1111111111111111111100001111111100001111111	1111111111111111111100001111111100001111111	Concordant
0000000000000000000000000000000000111111111	0000000000000000000000000000000000111111111	Concordant
1111100011111111111111111111111100001111111	1111100011111111111111111111111100001111111	Concordant
0000000000000000000000001000000100001111111	0000000000000000000000001000000100001111111	Concordant
1111110111110111111111111111111100001111111	1111110111110111111111111111111100001111111	Concordant
1101101101111110111101111111111111111100000	1101101101111110111101111111111111111100000	Concordant
1111111111111111111111111111100100001111111	1111111111111111111111111111100100001111111	Concordant
1111111000001111111100001101111101110001111	1111111000001111111100001101111101110001111	Concordant
1111111111000000000000001000000100001111111	1111111111000000000000001000001100001111111	Discordant
1111111111111111111111000111111100001111111	1111111111111111111111000111111100001111111	Concordant
1101111111111111111100001111111100001111111	1101111111111111111100001111111100001111111	Concordant
1111111111011111111100001111111100001111111	1111111111011111111100001111111100001111111	Concordant
0000111111100111111111111111111100001111111	0000111111100111111111111111111100001111111	Concordant
1111110000000000000000000111111100001111111	1111110000000000000000000111111100001111111	Concordant
1111111111111111111100001111111100001111110	1111111111111111111100001111111100001111110	Concordant
1000000000000000001100001111111100001110111	1000000000000000001100001111111100001110111	Concordant
0000000000000000000000000000000000111111111	0000000000000000000000000000000000111111111	Concordant
1111110000000000000000000111111100001111111	1111110000000000000000000111111100001111111	Concordant
0000000000000000000000000000000000111111111	0000000000000000000000000000000000111111111	Concordant
0000000000000000000000000000000000111111111	0000000000000000000000000000000000111111111	Concordant
1111110001111111111111111111111111111101111	1111110001111111111111111111111111111101111	Concordant
1110000111111101111111000000000000110011111	1110000111111111111111000000000000110011111	Discordant
1111111111111111111111000111111100001111111	1111111111111111111111000111111100001111111	Concordant
1111111111111111111111111111110100001111111	1111111111111111111111111111111100001111111	Discordant
1110000111111111111111000000000000110011111	1110000111111111111111000000000000110011111	Concordant
1111111111111101111111111111111100001111111	1111111111111101111111111111111100001111111	Concordant
1111111111111111111111000111111100001111111	1111111111111111111111000111111100001111111	Concordant
1111011111111101111111111111111100001111111	1111011111111101111111111111111100001111111	Concordant
1111111100011101111111111111111100001110111	1111111100011101111111111111111100001110111	Concordant
1111111111111111111111111111111100001111100	1111111111111111111111111111111100001111100	Concordant
1111111111111101101111111111111100001100001	1111111111111101101111111111111100001100001	Concordant
1111111111111111111111111111101100001111111	1111111111111111111111111111101100001111111	Concordant
1111111111111111111100001111111100001111111	1111111111111111111100001111111100001111111	Concordant
1111111111111101101111111111111100001111111	1111111111111101101111111111111100001111111	Concordant
1111111111111111111111111000000100001110111	1111111111111111111111111000000100001110111	Concordant
1111111111111111111111111111111100001111101	1111111111111111111111111111111100001111101	Concordant
1111011111111111111111111111111100001111111	1111011111111111111111111111111100001111111	Concordant
1111111111111111101111111111111100001111111	1111111111111111101111111111111100001111111	Concordant
1111111111111111101111111111111100001111111	1111111111111111101111111111111100001111111	Concordant
1111111111111111111111111111111100001111101	1111111111111111111111111111111100001111101	Concordant
1111111111111111111111111111110100001111111	1111111111111111111111111111111100001111111	Discordant
1110011111111111111100001111111100001111111	1110011111111111111100001111111100001111111	Concordant
1111111111111111111111111111111100001110111	1111111111111111111111111111111100001110111	Concordant
1111111111111111111100000011011100001111111	1111111111111111111100000111011100001111111	Discordant
1101111101111110111111111000111111111100000	1101111101111110111111111000111111111100000	Concordant
1111111111111111111111111000000000000110111	1111111111111111111111111000000000000110111	Concordant
1111110000000000000000000111111100001111111	1111110000000000000000000111111100001111111	Concordant
1111111100111111111111111111111100001111111	1111111100111111111111111111111100001111111	Concordant
1101111111111111111111111000000100001111111	1101111111111111111111111000000100001111111	Concordant
1111111111111111111111111111111100001111101	1111111111111111111111111111111100001111101	Concordant
1111110000000000000000000111111100001111111	1111110000000000000000000111111100001111111	Concordant
1111111111111111111111111000000100001111111	1111111111111111111111111000000100001111111	Concordant
0000000000000000000000000000000000111111111	0000000000000000000000000000000000111111111	Concordant
0000000000000000000000001111111100001001111	0000000000000000000000001111111100001001111	Concordant
1111100011111111111111111111111100001111111	1111100011111111111111111111111100001111111	Concordant
1110000000000111101111111111111100001111111	1110000000000111101111111111111100001111111	Concordant
1101111011111111111100001111111100001111111	1101111011111111111100001111111100001111111	Concordant
1110000111111111111111000000000000110011111	1110000111111111111111000000000000110011111	Concordant
1111111111111000001100001111111100001111111	1111111111111000001100001111111100001111111	Concordant
1101111101111110111111111111111111111100000	1101111101111110111111111111111111111100000	Concordant
1111111111111111111111111111110100001111111	1111111111111111111111111111111100001111111	Discordant
1111111111111111111111111000000100001110111	1111111111111111111111111000000100001110111	Concordant
1101111101111110111111111111111110111100000	1101111101111110111111111111111110111100000	Concordant
1101111101111110111111111111111110111100000	1101111101111110111111111111111110111100000	Concordant
0000000000000000000000001000000100001111111	0000000000000000000000001000000100001111111	Concordant
1111111111111011111111111111111100001111111	1111111111111111111111111111111100001111111	Discordant
1111111111111101111111111111111100001111111	1111111111111111111111111111111100001111111	Discordant
1111111111111111110111111000000100001110111	1111111111111111110111111000000100001110111	Concordant
1110000111110111111111000000000000110010111	1110000111110111111111000000000000110010111	Concordant
1101111111111111111100001111111100001111111	1101111111111111111100001111111100001111111	Concordant
1111111111111111111111111111110100001111111	1111111111111111111111111111111100001111111	Discordant
1111111110000000000111111111111100001101111	1111111110000000000111111111111100001101111	Concordant
1001111000000000000111111111000010110000111	1001111000000000000111111111000010110000111	Concordant
1111111111111111111100001111011100001111111	1111111111111111111100001111011100001111111	Concordant
1110000111111111111111000000000000110011111	1110000111111111111111000000000000110011111	Concordant
1110000110111111111000000000000000011111111	1110000110111111111000000000000000011111111	Concordant
1101111111111111111100001111111100001111111	1101111111111111111100001111111100001111111	Concordant
1111111111111111111111111111111100001111111	1111111111111111111111111111111100001111111	Concordant
1111111110111000000000000111111100001111111	1111111110111000000000000111111100001111111	Concordant
1111111111111111111100000000011100001111111	1111111111111111111100000000011100001111111	Concordant
1111110000000000001100001111111100001111111	1111110000000000001100001111111100001111111	Concordant
1111111110111000000000000111111100001111111	1111111110111000000000000111111100001111111	Concordant
1111111111111111111111111111000000111110111	1111111111111111111111111111000000111110111	Concordant
1000000000000000001100001111111100001110111	1000000000000000001100001111111100001110111	Concordant
1100011101111110111111111000111111111100000	1100011101111110111111111000111111111100000	Concordant
1111110000000000000000000111111100001111111	1111110000000000000000000111111100001111111	Concordant
1111111111111111111111111000000100001111111	1111111111111111111111111000000100001111111	Concordant
1111111111111111111111000111111100001111111	1111111111111111111111000111111100001111111	Concordant
1111111111111111111111111000000100001111111	1111111111111111111111111000000100001111111	Concordant
1111111111111111111111111111110100001111111	1111111111111111111111111111111100001111111	Discordant
1111111111111111110000111111110100001111110	1111111111111111110000111111111100001111110	Discordant
1111111111111111111111111000000100001110111	1111111111111111111111111000000100001110111	Concordant
1111111111111111111111111111111100001111111	1111111111111111111111111111111100001111111	Concordant
1111011111111111111100001111111100001111111	1111011111111111111100001111111100001111111	Concordant
1100011101111110111111111000111111111100000	1100011101111110111111111000111111111100000	Concordant
1111111111111111111100001111111100001111111	1111111111111111111100001111111100001111111	Concordant
1111111111111111111111111111111100001111111	1111111111111111111111111111111100001111111	Concordant
1111111000000111111001111111111100001110000	1111111000000111111001111111111100001110000	Concordant
1111111111111111101111111111111100001100001	1111111111111111101111111111111100001100001	Concordant
1111111111111111101111111111111100001100001	1111111111111111101111111111111100001100001	Concordant
1111111111111111111100001111111100001111111	1111111111111111111100001111111100001111111	Concordant
1111111111111111111111111111111100001111111	1111111111111111111111111111111100001111111	Concordant
1111111111111111101111111111111100001100001	1111111111111111101111111111111100001100001	Concordant
1111111100110111111111111111111100001110111	1111111100110111111111111111111100001110111	Concordant
1111111111111111111100001111111100001111111	1111111111111111111100001111111100001111111	Concordant
1111111111111111111100001111111100001111111	1111111111111111111100001111111100001111111	Concordant
1111111111111111111111111000000100001111111	1111111111111111111111111000000100001111111	Concordant
1111111111111111111100001111111100001111111	1111111111111111111100001111111100001111111	Concordant
1101111101101110111101111111111111111100000	1101111101101110111101111111111111111100000	Concordant
0000000000000000000000000000000000001100000	0000000000000000000000000000000000001100000	Concordant
1001111000111111111111111111000010111111111	1001111000111111111111111111000010111111111	Concordant
1111111111111111111111110000000100001110111	1111111111111111111111110000001100001110111	Discordant
0000000000000000000000000000000000001100000	0000000000000000000000000000000000001100000	Concordant
0000000000000000000000000000000000000000000	0000000000000000000000000000000000000000000	Concordant
0000000000000000000000000000000000111111111	0000000000000000000000000000000000111111111	Concordant
0000000000000000000000000000000000111111111	0000000000000000000000000000000000111111111	Concordant
0000000000000000000000000000000000111111111	0000000000000000000000000000000000111111111	Concordant
0000000000000000000000000000000000111111111	0000000000000000000000000000000000111111111	Concordant
0000000000000000000000000000000000111111111	0000000000000000000000000000000000111111111	Concordant
0000000000000000000000000000000000111111111	0000000000000000000000000000000000111111111	Concordant
0000000000000000000000000000000000111111111	0000000000000000000000000000000000111111111	Concordant
0000000000000000000000000000000000111111111	0000000000000000000000000000000000111111111	Concordant
1111111111111111111111111111111100001111111	1111111111111111111111111111111100001111111	Concordant
1111111111111111111111111111101100001111111	1111111111111111111111111111101100001111111	Concordant
1111111111111111111111111111111100001111111	1111111111111111111111111111111100001111111	Concordant
0000000000000000000000000000000000111111111	0000000000000000000000000000000000111111111	Concordant
0000000000000000000000000000000000111111111	0000000000000000000000000000000000111111111	Concordant
1111100000000000000000000000000000111111111	1111100000000000000000000000000000111111111	Concordant
1101111111111111111100001111111100001111111	1101111111111111111100001111111100001111111	Concordant
0000000000000000000000000000000000000000000	0000000000000000000000000000000000000000000	Concordant
1101111111111111111100001111111100001111111	1101111111111111111100001111111100001111111	Concordant
0000000000000000000000000000000000111111111	0000000000000000000000000000000000111111111	Concordant
1111101111111111111111111111110100001100111	1111111111111111111111111111111100001100111	Discordant
1000000000000111111111111111000010111101111	1000000000000111111111111111000010111101111	Concordant
1111111111111111110000111111111100001110111	1111111111111111110000111111111100001110111	Concordant
1111111111111111110000111111111100001110111	1111111111111111110000111111111100001110111	Concordant
1111111111111111110000111111111100001110111	1111111111111111110000111111111100001110111	Concordant
1111111111111111110000111111111100001110111	1111111111111111110000111111111100001110111	Concordant
1111111111111111110000111111111100001110111	1111111111111111110000111111111100001110111	Concordant
1111111111111111110000111111111100001110111	1111111111111111110000111111111100001110111	Concordant
1111111100010111111000000000000000000011111	1111111100010111111000000000000000000011111	Concordant
1111111100010111111000000000000000000011111	1111111100010111111000000000000000000011111	Concordant
1111111111111111111011110000000100001110111	1111111111111111111111110000001100001110111	Discordant
1111111111111111111011110000000100001110111	1111111111111111111111110000001100001110111	Discordant
0000000000000000000000000000000000111111111	0000000000000000000000000000000000111111111	Concordant
0000000000000000000000000000000000111111111	0000000000000000000000000000000000111111111	Concordant
1111111111111111111100001111111100001111111	1111111111111111111100001111111100001111111	Concordant
1111111111111111111100001111111100001111111	1111111111111111111100001111111100001111111	Concordant
1111111111111111111111111111111100001111111	1111111111111111111111111111111100001111111	Concordant
1111111111111111111111111111111100001111111	1111111111111111111111111111111100001111111	Concordant
1111111111111111111100000000011100001111111	1111111111111111111100000000011100001111111	Concordant
1111111111111111111100000000011100001111111	1111111111111111111100000000011100001111111	Concordant
0000000000000000000000000000000000111111111	0000000000000000000000000000000000111111111	Concordant
0000000000000000000000000000000000111111111	0000000000000000000000000000000000111111111	Concordant
0000000000000000000000000000000000111111111	0000000000000000000000000000000000111111111	Concordant
0000000000000000000000000000000000111111111	0000000000000000000000000000000000111111111	Concordant
1111111111111111111111111111110100001111111	1111111111111111111111111111111100001111111	Discordant
1111111111111111111111111111110100001111111	1111111111111111111111111111111100001111111	Discordant
1111111111111011101111111111111100001111111	1111111111111011101111111111111100001111111	Concordant
1111111111111011101111111111111100001111111	1111111111111011101111111111111100001111111	Concordant
1111111111111111111111111111110100001111111	1111111111111111111111111111111100001111111	Discordant
1111111111111111111111111111110100001111111	1111111111111111111111111111111100001111111	Discordant
1111111111111111111111111111110100001111111	1111111111111111111111111111111100001111111	Discordant
1111111111111111111111111111111100001110111	1111111111111111111111111111111100001110111	Concordant
1111111111111111111111111111111100001110111	1111111111111111111111111111111100001110111	Concordant
1111111000000000000000000001111100001111111	1111111000000000000000000001111100001111111	Concordant
1111111000000000000000000001111100001111111	1111111000000000000000000001111100001111111	Concordant
1111111111110000111000000000000000000111100	1111111111110000111000000000000000000111100	Concordant
1111111111110000111000000000000000000111100	1111111111110000111000000000000000000111100	Concordant
1111111111111111111110111111111100001111111	1111111111111111111110111111111100001111111	Concordant
1111111111111111111110111111111100001111111	1111111111111111111110111111111100001111111	Concordant
1111110000000000000000000111111100001111111	1111110000000000000000000111111100001111111	Concordant
1111110000000000000000000111111100001111111	1111110000000000000000000111111100001111111	Concordant
1111111111111111111111111111110100001111111	1111111111111111111111111111111100001111111	Discordant
1111111111111111111111111111110100001111111	1111111111111111111111111111111100001111111	Discordant
1111111111111111111100001111111100001111111	1111111111111111111100001111111100001111111	Concordant
1111111111111111111100001111111100001111111	1111111111111111111100001111111100001111111	Concordant
1111111111111111111111111111110100001111111	1111111111111111111111111111111100001111111	Discordant
1111111111111111111111111111110100001111111	1111111111111111111111111111111100001111111	Discordant
1111111111111111111111000111111100001111111	1111111111111111111111000111111100001111111	Concordant
1101111111111111111100001111111100001111111	1101111111111111111100001111111100001111111	Concordant
1111111111111111111111000111111100001111111	1111111111111111111111000111111100001111111	Concordant
1111111111111111111111000111111100001111111	1111111111111111111111000111111100001111111	Concordant
1111111111111111111111111000000100001111111	1111111111111111111111111000000100001111111	Concordant
1111111111111111111111111000000100001111111	1111111111111111111111111000000100001111111	Concordant
1111111111111111111111111111110100001111111	1111111111111111111111111111111100001111111	Discordant
1111111111111111111111111111110100001111111	1111111111111111111111111111111100001111111	Discordant
1111111111111111111111111111111100001111111	1111111111111111111111111111111100001111111	Concordant
1111111111111111111111111111111100001111111	1111111111111111111111111111111100001111111	Concordant
0000000000000000000000000000000000111111111	0000000000000000000000000000000000111111111	Concordant
0000000000000000000000000000000000111111111	0000000000000000000000000000000000111111111	Concordant
0000000000000000000000000000000000111111111	0000000000000000000000000000000000111111111	Concordant
0000000000000000000000000000000000111111111	0000000000000000000000000000000000111111111	Concordant
0000000000000000000000000000000000111111111	0000000000000000000000000000000000111111111	Concordant
0000000000000000000000000000000000111111111	0000000000000000000000000000000000111111111	Concordant
1101111111110111111100001111111100001111111	1101111111110111111100001111111100001111111	Concordant
1111111111100000000000000000000000000000000	1111111111100000000000000000000000000000000	Concordant
1111111111111111111111111111111100001110001	1111111111111111111111111111111100001110001	Concordant
1111111111111111111111111111110100001111111	1111111111111111111111111111111100001111111	Discordant
0000000000000000000000000000000000111111111	0000000000000000000000000000000000111111111	Concordant
0000000000000000000000000000000000111111111	0000000000000000000000000000000000111111111	Concordant
1110000000000000011111111000000100001111111	1110000000000000011111111000000100001111111	Concordant
0000000000000000000000000000000000111111111	0000000000000000000000000000000000111111111	Concordant
1111111001111111111111111000000000001111111	1111111001111111111111111000000000001111111	Concordant
1111111111111101111111110000000100001110100	1111111111111111111111110000001100001110100	Discordant
1111111100011111111000000000000000000011111	1111111100011111111000000000000000000011111	Concordant
0000000000000000000000000000000000111111111	0000000000000000000000000000000000111111111	Concordant
1111111111111111111100001111111100001110111	1111111111111111111100001111111100001110111	Concordant
1111111100111111111111111111111100001111111	1111111100111111111111111111111100001111111	Concordant
0000000000000000000000000000000000111111111	0000000000000000000000000000000000111111111	Concordant
1111111111111111111111111111110000000011100	1111111111111111111111111111110000000011100	Concordant
0000000000000000000000000000000000111111111	0000000000000000000000000000000000111111111	Concordant
1111111111111111111111111111111100001111111	1111111111111111111111111111111100001111111	Concordant
1111111111111111111111111111110000000011100	1111111111111111111111111111110000000011100	Concordant
1111111111111111111111111111110100001111111	1111111111111111111111111111111100001111111	Discordant
1111111111111111111111111111111000001111111	1111111111111111111111111111111100001111111	Discordant
1111111111111111111111111111111000001111111	1111111111111111111111111111111100001111111	Discordant
